# Supplementary material for: Recovery of Water Homeostasis in Adenine-Induced Kidney Disease Is Mediated by Increased AQP2 Membrane Targeting
Source: Int J Mol Sci. 2024 Mar 19;25(6):3447. doi: 10.3390/ijms25063447 (PMC10970147; doi:10.3390/ijms25063447)
Supplement: Supplementary file 1 [file ijms-25-03447-s001.zip]

Archive with 1 entries (1 files):
- ijms-2872533-supplementary.pdf
